# Supplementary material for: Association and Occurrence of Bifidobacterial Phylotypes Between Breast Milk and Fecal Microbiomes in Mother–Infant Dyads During the First 2 Years of Life
Source: Front Microbiol. 2021 Jun 7;12:669442. doi: 10.3389/fmicb.2021.669442 (PMC8215152; doi:10.3389/fmicb.2021.669442)
Supplement: Supplementary file 4 [file Table_2.xlsx]

## Sheet: Sheet2
Supplementary Table S2 The occurrence frequency of 376 bifidobacterial ASVs in breast milk and faeces samples from 23 mother-infant pairs based on groEL gene.
Taxa	ASV	Mother-infant pairs
		MF*	BM*	IF*	MF&BM**	MF&IF**	BM&IF**	MF&BM&IF***
B. adolescentis	ASV_1	0	0	0	1	1	0	21
	ASV_3	8	0	2	3	7	0	3
	ASV_98	11	0	0	0	6	2	0
	ASV_246	5	0	1	5	10	0	2
	ASV_6	15	0	1	1	4	0	0
	ASV_53	15	0	1	1	1	0	0
	ASV_145	13	0	2	0	3	0	0
	ASV_8	15	0	0	1	3	0	2
	ASV_34	16	0	1	0	3	0	0
	ASV_306	14	0	1	0	2	0	0
	ASV_328	10	0	3	3	2	1	1
	ASV_387	15	0	1	0	2	0	0
	ASV_66	15	0	0	0	1	0	0
	ASV_317	13	0	1	0	2	0	0
	ASV_13	15	0	0	2	3	0	0
	ASV_358	14	0	1	0	1	0	0
	ASV_369	11	0	1	0	0	0	0
	ASV_102	13	1	0	2	4	0	2
	ASV_407	9	0	1	0	0	0	0
	ASV_356	13	0	1	1	2	0	0
	ASV_4	9	0	0	4	7	0	0
	ASV_180	9	0	1	0	0	0	0
	ASV_32	15	0	1	0	2	0	0
	ASV_100	4	0	1	0	1	0	0
	ASV_268	7	0	2	0	1	0	0
	ASV_117	8	0	1	0	0	0	1
	ASV_17	15	1	1	1	1	0	0
	ASV_36	15	0	1	0	0	0	0
	ASV_23	13	1	0	0	3	0	0
	ASV_126	11	0	1	0	0	0	0
	ASV_75	12	0	1	1	1	0	0
	ASV_161	8	0	0	0	0	0	0
	ASV_258	4	0	1	0	0	0	0
	ASV_219	9	0	1	0	1	0	0
	ASV_143	2	0	1	0	1	0	0
	ASV_211	0	0	0	0	1	0	0
	ASV_278	0	0	0	0	1	0	0
	ASV_223	5	0	0	0	0	0	0
	ASV_275	4	0	0	1	0	0	0
	ASV_285	1	0	0	0	0	0	0
	ASV_290	2	0	0	0	0	0	0
B. adolescentis strain 2789	ASV_174	11	0	1	1	3	0	0
	ASV_196	11	0	1	0	2	0	0
	ASV_221	1	0	0	0	1	0	0
	ASV_193	1	0	0	0	0	0	0
	ASV_371	1	0	0	0	0	0	0
	ASV_234	5	0	0	0	0	0	0
	ASV_402	1	0	0	0	0	0	0
	ASV_216	3	0	0	0	0	0	0
B. angulatum	ASV_88	4	0	1	1	9	0	7
	ASV_131	9	0	1	0	2	0	0
	ASV_327	7	0	1	0	1	1	0
	ASV_311	5	0	1	0	0	0	0
	ASV_105	6	1	1	1	4	1	4
	ASV_282	6	0	0	0	0	0	0
	ASV_248	9	0	2	1	5	0	3
	ASV_123	8	1	2	0	1	0	0
	ASV_314	8	0	2	0	2	1	0
	ASV_217	7	1	1	0	1	0	0
	ASV_322	7	0	2	0	0	0	0
	ASV_305	5	1	1	0	0	0	0
	ASV_141	8	0	4	0	0	0	0
	ASV_361	2	0	0	0	0	0	0
	ASV_393	2	0	0	0	0	0	0
	ASV_257	8	1	2	0	0	0	0
	ASV_379	2	0	0	0	0	0	0
	ASV_264	5	0	1	0	0	0	0
	ASV_288	4	0	1	0	0	0	1
	ASV_394	2	0	0	0	0	0	0
	ASV_224	6	0	0	0	1	0	0
	ASV_336	2	0	0	0	0	0	0
	ASV_286	5	0	0	0	0	1	0
	ASV_390	5	0	1	0	0	0	0
	ASV_251	5	1	1	0	0	0	0
	ASV_325	5	0	1	0	0	0	0
	ASV_272	5	0	1	0	1	0	0
	ASV_158	5	1	2	0	2	0	0
	ASV_366	5	0	2	0	0	0	0
	ASV_397	3	0	1	0	0	0	0
	ASV_360	3	0	0	0	0	0	0
	ASV_343	1	0	0	0	0	0	0
	ASV_370	1	0	0	0	0	0	0
	ASV_383	1	0	0	0	0	0	0
B. animalis ssp. animalis	ASV_11	0	5	0	2	0	11	5
	ASV_19	0	12	1	2	0	2	0
	ASV_91	0	8	1	0	0	0	0
	ASV_62	0	11	1	0	0	2	0
B. animalis ssp. lactis	ASV_64	0	12	0	0	1	1	0
	ASV_76	0	6	1	0	0	1	0
	ASV_195	0	4	1	0	0	0	0
	ASV_225	0	2	2	0	0	0	0
B. bifidum	ASV_35	0	0	0	0	0	5	18
	ASV_51	0	6	1	0	1	11	4
	ASV_188	0	1	2	0	0	1	0
	ASV_115	0	1	2	0	0	1	1
	ASV_73	1	4	0	1	1	7	6
	ASV_181	0	0	2	0	1	1	0
	ASV_77	0	2	1	0	0	1	1
	ASV_253	0	1	0	0	1	0	0
	ASV_200	0	1	0	0	1	1	0
	ASV_113	2	3	5	0	0	3	0
	ASV_169	2	5	3	0	0	3	0
	ASV_185	2	2	5	0	0	0	0
	ASV_240	2	3	3	0	0	1	0
	ASV_52	1	5	3	0	2	8	1
	ASV_163	2	2	8	0	0	1	0
	ASV_155	2	4	9	0	0	2	0
	ASV_128	1	8	4	0	0	1	0
	ASV_119	0	12	5	0	0	2	0
	ASV_154	0	13	2	0	0	1	0
	ASV_125	0	10	4	1	0	1	0
	ASV_78	0	2	4	1	2	6	0
	ASV_191	1	3	3	1	1	1	0
	ASV_324	1	0	2	0	0	0	0
	ASV_147	0	5	2	1	0	4	0
	ASV_292	1	3	3	0	0	0	0
	ASV_254	0	2	2	0	0	1	0
	ASV_297	0	1	1	0	0	0	0
	ASV_170	1	2	4	0	0	0	0
	ASV_326	0	0	3	0	0	0	0
	ASV_294	0	0	2	0	0	0	0
	ASV_337	1	0	1	0	0	0	0
	ASV_110	0	0	2	0	0	0	0
	ASV_228	0	0	1	0	0	0	0
	ASV_140	0	0	1	0	0	0	0
	ASV_340	1	0	1	0	0	0	0
	ASV_220	0	0	1	0	0	0	0
B. breve	ASV_9	0	0	0	0	0	1	22
	ASV_49	1	2	10	0	0	5	1
	ASV_20	0	2	5	0	1	12	2
	ASV_44	0	3	10	0	1	4	2
	ASV_45	1	4	8	0	0	5	1
	ASV_165	2	4	9	0	0	1	0
	ASV_90	1	4	8	0	1	4	0
	ASV_164	1	1	9	0	0	1	0
	ASV_144	0	0	2	0	0	0	0
	ASV_104	0	0	1	0	0	0	0
	ASV_270	0	0	1	0	0	0	0
	ASV_178	0	0	2	0	0	0	0
	ASV_362	0	0	1	0	0	0	0
	ASV_218	0	0	1	0	0	0	0
	ASV_333	0	0	1	0	0	0	0
	ASV_203	0	0	1	0	0	0	0
B. kashiwanohense	ASV_5	0	0	0	0	0	0	23
	ASV_26	1	0	1	1	3	2	15
	ASV_107	2	1	0	1	3	9	5
	ASV_202	2	1	4	2	2	8	2
	ASV_14	0	0	0	0	1	3	19
	ASV_61	4	2	3	1	4	6	3
	ASV_63	5	1	3	0	4	5	3
	ASV_16	1	7	3	0	0	5	1
	ASV_31	1	0	3	3	2	6	8
	ASV_199	2	2	9	0	0	0	1
	ASV_183	5	0	5	0	2	2	1
	ASV_95	8	1	4	0	2	0	0
	ASV_43	11	1	2	2	1	0	0
	ASV_71	10	0	5	0	1	0	0
	ASV_139	7	2	2	0	2	0	0
	ASV_82	11	2	2	0	1	0	0
	ASV_67	3	0	3	3	2	6	4
	ASV_209	7	0	3	0	1	0	0
	ASV_213	6	0	1	0	2	0	0
	ASV_108	5	1	5	1	2	1	2
	ASV_189	5	0	4	0	2	2	1
	ASV_173	6	0	0	0	0	0	0
	ASV_215	7	0	0	0	0	0	0
	ASV_120	5	0	0	0	0	0	0
	ASV_260	3	7	0	0	1	3	0
	ASV_48	2	1	5	2	2	5	5
	ASV_58	3	1	8	0	0	2	0
	ASV_167	2	4	7	1	0	3	1
	ASV_38	1	5	5	0	0	0	0
	ASV_162	1	1	3	0	0	0	0
	ASV_142	1	1	5	0	0	0	0
	ASV_132	2	1	3	0	0	2	0
	ASV_112	1	2	7	0	0	0	0
	ASV_226	1	5	4	1	1	1	0
	ASV_69	1	1	3	0	0	1	0
	ASV_344	1	0	5	1	0	0	0
	ASV_21	1	13	2	1	0	5	1
	ASV_39	2	6	5	0	0	2	0
	ASV_148	1	1	5	0	0	0	0
	ASV_160	2	1	4	0	0	0	0
	ASV_40	1	1	6	0	0	1	0
	ASV_303	1	2	2	0	0	0	0
	ASV_150	2	1	5	0	0	0	0
	ASV_101	1	10	0	0	0	0	0
	ASV_235	1	5	5	0	0	3	1
	ASV_239	3	0	0	0	0	0	0
	ASV_237	3	0	0	0	0	0	0
	ASV_287	0	3	2	0	0	1	1
	ASV_302	3	0	0	0	0	0	0
	ASV_351	4	0	0	0	0	0	0
	ASV_274	0	2	1	2	0	1	0
	ASV_374	0	0	3	0	1	0	0
	ASV_377	3	0	0	0	0	0	0
	ASV_367	2	0	2	0	0	0	0
	ASV_399	1	0	0	0	0	0	0
	ASV_157	0	1	3	0	0	0	0
	ASV_284	0	0	1	0	0	0	0
	ASV_350	0	0	2	0	0	0	0
	ASV_99	1	4	4	0	0	0	0
	ASV_130	0	1	4	0	0	0	0
	ASV_227	0	0	1	0	0	0	0
	ASV_300	1	0	0	0	0	0	0
	ASV_319	0	3	2	0	0	0	0
	ASV_375	0	0	2	0	0	0	0
	ASV_212	2	3	2	0	0	2	0
	ASV_296	0	3	2	0	0	2	0
	ASV_37	0	14	1	0	0	1	0
	ASV_86	0	8	0	0	0	0	0
	ASV_372	0	2	1	0	0	0	0
	ASV_304	1	3	1	0	0	1	0
	ASV_348	0	2	1	0	0	0	0
	ASV_118	0	5	0	0	0	0	0
	ASV_396	0	2	0	0	0	0	0
	ASV_103	0	5	0	0	0	0	0
	ASV_386	0	1	0	0	0	0	0
	ASV_207	0	1	0	0	0	0	0
	ASV_233	0	1	1	0	0	0	0
	ASV_255	0	1	0	0	0	0	0
	ASV_243	0	1	0	0	0	0	0
	ASV_295	0	0	2	0	0	0	0
	ASV_308	0	0	1	0	0	0	0
	ASV_312	0	0	1	0	0	0	0
	ASV_392	0	0	1	0	0	0	0
	ASV_345	0	0	1	0	0	0	0
	ASV_289	0	0	1	0	0	0	0
B. longum ssp. infantis	ASV_42	0	0	0	1	2	6	14
	ASV_50	0	0	0	0	2	5	16
	ASV_15	1	2	0	0	2	11	7
	ASV_84	1	4	4	1	1	2	0
	ASV_168	1	0	3	0	0	0	0
	ASV_29	0	0	1	2	3	8	9
	ASV_136	1	1	5	0	0	0	0
	ASV_172	0	3	7	0	0	0	0
	ASV_12	1	0	0	1	0	7	14
	ASV_198	1	0	1	1	0	1	0
	ASV_30	0	7	5	0	0	4	1
	ASV_72	0	6	4	0	0	3	1
	ASV_65	1	4	5	0	1	1	0
	ASV_55	2	3	6	1	1	6	2
	ASV_24	1	4	4	0	0	8	5
	ASV_109	0	1	2	0	1	0	0
	ASV_74	1	2	5	0	1	0	0
	ASV_210	0	1	1	0	1	1	0
	ASV_68	2	5	2	0	0	3	1
	ASV_70	1	5	6	0	0	0	1
	ASV_138	4	1	1	0	0	0	0
	ASV_59	1	2	2	1	1	2	0
	ASV_85	1	6	4	1	0	1	0
	ASV_89	1	3	10	0	1	2	0
	ASV_321	1	1	1	0	0	0	0
	ASV_273	0	1	1	0	0	0	0
	ASV_342	3	1	0	0	0	0	0
	ASV_152	1	2	2	0	1	1	0
	ASV_265	1	0	2	0	0	0	0
	ASV_354	1	0	0	0	0	0	0
	ASV_346	1	0	0	0	0	0	0
	ASV_230	3	1	1	0	0	0	0
	ASV_353	0	0	3	0	0	0	0
	ASV_159	0	3	5	0	0	1	0
	ASV_129	0	3	4	0	0	0	0
	ASV_250	0	0	1	0	0	0	0
	ASV_97	0	2	1	0	0	0	0
	ASV_184	1	0	0	0	0	1	0
	ASV_179	0	1	0	0	0	0	0
	ASV_156	0	2	5	0	0	0	0
	ASV_341	0	2	1	0	0	0	0
	ASV_214	0	2	2	0	0	0	0
	ASV_94	0	4	3	0	0	0	0
	ASV_151	0	1	1	0	0	1	0
	ASV_293	0	1	3	0	0	0	0
	ASV_313	0	2	1	0	0	0	0
	ASV_127	0	1	2	0	0	0	0
	ASV_238	0	0	2	0	0	0	0
	ASV_201	0	0	1	0	0	0	0
	ASV_134	0	0	3	0	0	0	0
	ASV_208	0	0	1	0	0	0	0
	ASV_301	0	0	1	0	0	0	0
	ASV_236	0	0	1	0	0	0	0
	ASV_398	0	0	1	0	0	0	0
B. longum ssp. infantis CECT7210	ASV_2	0	0	0	0	0	0	23
	ASV_28	2	0	1	1	4	3	12
	ASV_7	0	0	0	0	0	0	23
	ASV_54	6	1	3	1	1	0	1
B. longum ssp. longum	ASV_87	5	1	2	0	1	0	0
	ASV_27	2	0	3	4	4	1	8
	ASV_10	0	0	0	1	1	3	18
	ASV_41	3	2	3	3	5	0	6
	ASV_25	3	1	1	0	8	0	10
	ASV_137	1	0	1	0	1	1	0
	ASV_222	2	0	1	0	0	0	0
	ASV_96	3	2	1	0	0	0	0
	ASV_22	1	1	0	1	3	2	15
	ASV_205	1	3	6	0	2	3	6
	ASV_83	5	0	4	0	1	0	0
	ASV_106	1	2	3	1	0	0	0
	ASV_116	8	0	2	0	0	0	0
	ASV_229	3	0	0	0	0	0	0
	ASV_281	2	7	4	0	0	4	2
	ASV_57	1	5	6	0	1	4	2
	ASV_46	2	6	4	0	0	9	1
	ASV_18	0	3	2	4	2	8	4
	ASV_149	2	1	2	0	0	1	0
	ASV_81	1	6	5	0	0	7	1
	ASV_60	1	5	9	1	0	3	0
	ASV_56	1	4	4	0	0	10	2
	ASV_280	1	0	1	0	0	0	0
	ASV_249	1	0	4	0	0	0	0
	ASV_259	1	1	2	0	0	0	0
	ASV_79	0	4	4	0	1	6	0
	ASV_318	0	3	1	0	0	0	0
	ASV_194	0	1	4	0	0	0	0
	ASV_175	0	3	2	0	0	0	0
	ASV_231	0	4	1	0	0	0	0
	ASV_133	0	1	3	0	0	0	0
	ASV_315	0	0	3	0	0	0	0
	ASV_261	1	1	1	0	0	1	0
	ASV_177	0	2	3	0	0	0	0
	ASV_153	0	0	1	0	0	0	0
	ASV_376	0	0	1	0	0	0	0
B. pseudocatenulatum	ASV_245	5	1	1	1	2	4	4
	ASV_33	2	0	0	1	0	3	17
	ASV_403	2	0	0	0	1	1	0
	ASV_124	5	4	2	4	0	0	0
	ASV_279	5	1	3	0	0	1	0
	ASV_378	3	0	1	0	1	1	0
	ASV_47	4	5	2	6	1	3	1
	ASV_114	4	3	1	5	0	1	0
	ASV_283	6	3	1	1	0	0	0
	ASV_121	5	3	3	3	0	0	1
	ASV_395	9	3	1	0	1	0	0
	ASV_111	5	2	2	3	1	2	0
	ASV_359	4	1	1	0	1	0	0
	ASV_176	4	2	4	1	0	1	0
	ASV_171	7	1	3	0	1	0	0
	ASV_80	5	8	4	1	3	0	0
	ASV_263	4	4	2	2	0	0	0
	ASV_146	3	4	2	4	0	1	0
	ASV_197	2	2	2	1	0	2	0
	ASV_242	3	2	3	0	0	1	0
	ASV_365	1	0	3	0	1	0	0
	ASV_338	2	0	1	0	0	1	0
B. pseudolongum	ASV_92	0	11	0	3	0	5	2
	ASV_122	0	10	0	0	0	0	0
	ASV_244	0	7	0	0	0	0	0
	ASV_192	0	7	1	0	0	0	0
	ASV_182	0	5	2	0	0	0	0
	ASV_335	0	6	0	0	0	0	0
	ASV_190	0	6	1	0	0	0	0
	ASV_330	0	5	2	0	0	0	0
B. pseudolongum ssp. globosum	ASV_276	0	11	1	0	1	1	0
	ASV_389	0	3	0	0	0	0	0
	ASV_355	0	3	0	0	0	0	0
	ASV_291	0	8	0	0	0	0	0
	ASV_401	0	6	0	0	0	0	0
	ASV_388	0	6	0	0	0	0	0
B. ruminantium	ASV_93	4	0	0	3	13	0	3
	ASV_187	11	0	0	0	1	0	0
	ASV_166	15	0	0	0	1	0	0
	ASV_135	16	1	1	0	1	0	0
	ASV_186	6	0	1	0	0	0	0
	ASV_298	11	0	0	0	0	0	0
	ASV_241	4	0	1	0	0	0	0
	ASV_256	2	0	0	0	0	0	0
	ASV_323	11	0	0	0	0	0	0
	ASV_368	8	0	0	0	0	0	0
	ASV_252	4	0	0	0	1	0	0
	ASV_262	11	0	0	0	1	0	0
	ASV_349	8	0	0	0	1	0	0
	ASV_334	2	0	1	0	0	0	0
	ASV_408	10	0	0	0	0	0	0
	ASV_384	8	0	0	0	0	0	0
	ASV_380	2	0	2	0	0	0	0
	ASV_204	11	0	0	0	1	0	0
*	Only be detected in one ecosystems
**	Only be detected in two ecosystems simultaneously
***	Be detected in three ecosystems simultaneously
